# Supplementary material for: Challenges of Periodontal Tissue Engineering: Increasing Biomimicry through 3D Printing and Controlled Dynamic Environment
Source: Nanomaterials (Basel). 2022 Nov 2;12(21):3878. doi: 10.3390/nano12213878 (PMC9655809; doi:10.3390/nano12213878)
Supplement: Supplementary file 1 [file nanomaterials-12-03878-s001.zip]

Archive with 1 entries (1 files):
- nanomaterials-1971387-supplementary.pdf
